# Supplementary material for: Multi-domain probiotic consortium as an alternative to chemical remediation of oil spills at coral reefs and adjacent sites
Source: Microbiome. 2021 May 21;9:118. doi: 10.1186/s40168-021-01041-w (PMC8138999; doi:10.1186/s40168-021-01041-w)
Supplement: Supplementary file 3 — Additional file 2: Figure S1. Photographs of all replicates for each treatment at T0, T1 and T2 on Coral Watch Health Card. A) Treatments without Corexit 9500; B) Treatments with Corexit 9500. [file 40168_2021_1041_MOESM3_ESM.zip]

Archive with 2 entries (2 files):
- Figure S1_A.jpg
- Figure S1_B.jpg
