# Supplementary material for: Multi-domain probiotic consortium as an alternative to chemical remediation of oil spills at coral reefs and adjacent sites
Source: Microbiome. 2021 May 21;9:118. doi: 10.1186/s40168-021-01041-w (PMC8138999; doi:10.1186/s40168-021-01041-w)
Supplement: Supplementary file 11 — Additional file 10: Table S1. Details of the conditions and sources used to isolate consortium members, as well as the NCBI deposit identification numbers. [file 40168_2021_1041_MOESM11_ESM.xlsx]

## Sheet: Table S1
	TABLE S1
	Details of the conditions and sources used to isolate consortium members, as well as the NCBI deposit IDs.
	Strain code	Taxonomy	Isolation conditions	Source	Acession Number
	#4	Halomonas aquamarina	2% WSF, 8% NaCl, BH	Seawater	MK167383
	#10	Pseudoalteromonas shioyasakiensis	2% WIF, 2.5% NaCl, BH	Seawater	MK167389
	#15	Cobetia marina	2% WSF, 2.5% NaCl, BH	Siderastrea stellata	MK167376
	#17	Shewanella sp.	2% WSF, 2.5% NaCl, BH	Siderastrea stellata	MK167377
	# D22M	Ochrobactrum anthropi	2% WSF, 2.5% NaCl, BH	Millepora alcicornis	MK167392
	#D24M	Cobetia Marina	2% WSF, 2.5% NaCl, BH	Millepora alcicornis	MK167393
	#1229	Rhodotorula mucilaginosa	10% WSF, 0.1% glucose, 0.05% yeast extract	Filtered seawater	MK263185
	#1227	Geotrichum sp.	10% WSF, 0.1% glucose, 0.05% yeast extract	Filtered seawater	MK263184
	#1334	Penicillium citrinum	WSF 2.5% NaCl	Millepora alcicornis	MK263186
