# Supplementary material for: Multi-domain probiotic consortium as an alternative to chemical remediation of oil spills at coral reefs and adjacent sites
Source: Microbiome. 2021 May 21;9:118. doi: 10.1186/s40168-021-01041-w (PMC8138999; doi:10.1186/s40168-021-01041-w)
Supplement: Supplementary file 12 — Additional file 11: Table S2. Results of the three-way PERMANOVA test of β-diversity analyses conducted for all treatments and time periods of the experiment. [file 40168_2021_1041_MOESM12_ESM.xlsx]

## Sheet: Planilha1
	TABLE S2
	Results of the Three- way PERMANOVA test of β-diversity analyses conducted on all treatments and time.
	Three-ways PERMANOVA
	Source	df	SS	MS	Pseudo- F	P (perm)	Unique perms	P (MC)
	oWSF	1	2427.1	2427.1	1.2881	0.185	995	0.186
	Corexit ®9500c		24986	24986	13.26	0.001	999	0.001
	pBMC-BC	1	1827.2	1827.2	0.969	0.436	998	0.439
	Time	2	23564	11782	62526	0.001	997	0.177
	oWSF x Corexit ®9500c	1	2475	2475	1.3134	0.171	999	0.177
	oWSF x pBMC-BC	1	1311.6	1311.6	0.69604	0.817	999	0.784
	oWSF x Time	2	3286.3	1643.1	0.872	0.668	998	0.646
	Corexit ®9500c x pBMC-BC	1	2282.3	2282.3	1.2112	0.21	999	0.262
	Corexit ®9500c x Time	2	18533	9266.5	4.9176	0.001	999	0.001
	pBMC-BC x Time	2	3185.3	1592.7	0.84521	0.704	998	0.668
	oWSF x Corexit ®9500c x pBMC-BC	1	1944	1944	1.0316	0.375	998	0.379
	oWSF x Corexit ®9500c x Time	2	4487.4	2243.7	1.1907	0.194	999	0.229
	oWSF x pBMC-BC x Time	2	2776.6	1388.3	0.73674	0.862	997	0.847
	Corexit ®9500c x pBMC-BC x Time	2	4441.9	2220.9	1.1786	0.222	997	0.21
	oWSF x Corexit ®9500c x pBMC-BC x Time	1	873.32	873.32	0.46346	0.991	999	0.976
	Res	51	96102	1884.3
	Total	73	200190
