# Supplementary material for: Multi-domain probiotic consortium as an alternative to chemical remediation of oil spills at coral reefs and adjacent sites
Source: Microbiome. 2021 May 21;9:118. doi: 10.1186/s40168-021-01041-w (PMC8138999; doi:10.1186/s40168-021-01041-w)
Supplement: Supplementary file 13 — Additional file 12: Table S3. Pairwise three-way PERMANOVA test of β-diversity analyses, comparing all time periods of the experiment. [file 40168_2021_1041_MOESM13_ESM.xlsx]

## Sheet: Planilha1
	TABLE S3
	Pairwise three-way PERMANOVA test of β-diversity analyses comparing ofall times of the experiment.
	Pairwise Tests three-ways PERMANOVA
	Time	t	P (perm)	Unique perms	P (MC)
	0 and 1	2.4982	0.001	999	0.001
	0 and 2	2.9168	0.001	996	0.001
	1 and 2	1.301	0.062	998	0.079
